# Supplementary material for: Assessing the Occurrence and Distribution of Microplastics in Surface Freshwater and Wastewaters of Latvia and Lithuania
Source: Toxics. 2023 Mar 23;11(4):292. doi: 10.3390/toxics11040292 (PMC10146209; doi:10.3390/toxics11040292)
Supplement: Supplementary file 1 [file toxics-11-00292-s001.zip]

Archive with 1 entries (1 files):
- toxics-2239193-supplementary.pdf
